# Supplementary material for: Effect of the Terminal Acceptor Unit on the Performance of Non-Fullerene Indacenodithiophene Acceptors in Organic Solar Cells
Source: Molecules. 2022 Feb 11;27(4):1229. doi: 10.3390/molecules27041229 (PMC8877381; doi:10.3390/molecules27041229)
Supplement: Supplementary file 1 [file molecules-27-01229-s001.zip]

Archive with 1 entries (1 files):
- molecules-1547804-supplementary.pdf
